# Supplementary material for: Relationship between the risk of intestinal mucosal Epstein–Barr virus and/or cytomegalovirus infection and peripheral blood NK cells numbers in patients with ulcerative colitis: a cross-sectional study in Chinese population
Source: Front Microbiol. 2024 Dec 4;15:1498483. doi: 10.3389/fmicb.2024.1498483 (PMC11652489; doi:10.3389/fmicb.2024.1498483)
Supplement: Supplementary file 1 [file Data_Sheet_1.csv]

code	Gender(0=female/1=male)	Age	age(��40=1��>40=2)	CMV	EB	CMV_EB	complication-high blood pressure	complication-electrolyte imbalance	complication-diabetes	complication-pulmonary disease	complication-cerebrovascular disease	complication-heart disease	complication-thyroid disease	Clinical type (First episode type=1 Chronic relapsing type=2)	Lesion range (Montreal typing:E1=1/E2=2/E3=3)	Severity of disease activity (remission=0/mild=1/ medium=2/severe=3)	course of disease(<1y=0/1-3y=1/>3y=2)	extra-intestinal manifestations-Joint damage	extra-intestinal manifestations- skin and mucosa reactions	extra-intestinal manifestations-Ocular lesion	extra-intestinal manifestations-Hepatobiliary disease	ALB	HGB	Medication history: glucocorticoids OR immunosuppressants	Medication history: glucocorticoids AND immunosuppressants	Medication history: Biological agents	Nutrition support-Enteral nutrition	Nutrition support- Human Albumin Solution	TOTEL-B cells%	TOTEL-T cells%	NK cells%
1	1	49	2	0	1	1	0	0	0	0	0	0	0	2	3	3	1	0	0	0	0	42.76	126	1	0	0	0	0	9.9	83.9	1.8
2	1	45	2	0	0	0	0	0	0	0	0	0	0	2	1	1	0	0	0	0	0	31.21	95	0	0	0	0	0	8	83	7
3	0	62	2	1	0	1	0	0	0	0	0	0	0	2	3	3	1	0	1	0	0	37.94	121	0	0	0	0	1	30.4	62.6	5.2
4	0	50	2	0	0	0	0	0	0	0	0	0	0	2	2	3	1	0	0	0	0	30.44	85	0	0	0	0	0	10.2	81.1	8.3
5	1	60	2	0	0	0	0	0	0	0	0	0	0	2	1	3	1	0	0	0	0	44.54	155	0	0	0	1	0	15.2	74.1	10.3
6	0	40	1	0	1	1	0	0	0	0	0	0	0	1	1	1	1	0	0	0	0	38.01	124	1	0	0	0	0	9.2	82.4	5.6
7	1	65	2	0	1	1	0	0	0	0	0	0	0	2	2	1	0	0	0	0	1	35.08	141	0	0	0	0	0	11.2	80.4	5.8
8	1	59	2	0	0	0	0	0	0	0	0	0	0	2	2	3	0	0	0	0	0	33.65	63	0	0	0	0	0	10.2	81.1	8.3
9	1	22	1	1	1	1	0	1	0	1	0	0	0	2	3	3	1	0	0	0	0	25.17	69	1	0	0	0	1	18.2	79.1	0.8
10	1	59	2	1	1	1	0	1	0	1	0	0	0	2	3	3	1	0	0	0	0	23.83	116	0	1	0	0	0	22.2	75.1	1.6
11	0	62	2	0	1	1	0	0	0	0	0	0	0	2	3	3	2	0	0	0	0	36.06	114	0	0	1	0	0	12.9	86.9	1.8
12	0	58	2	0	0	0	0	0	0	0	0	0	0	1	1	1	0	0	0	0	0	43.36	130	0	0	0	0	0	11.2	75.1	11.3
13	1	56	2	0	0	0	0	0	0	0	0	0	0	1	1	1	0	0	0	0	0	29.05	122	0	0	0	0	0	8.2	77.6	12.3
14	0	66	2	0	0	0	1	0	0	0	0	0	0	2	3	1	1	0	0	0	0	39.06	124	0	0	0	0	0	13.5	71.1	13.3
15	0	61	2	0	0	0	0	0	0	0	0	0	0	1	1	1	2	0	0	0	0	38.73	125	0	0	0	0	0	9.2	80	9.6
16	0	40	1	0	0	0	0	0	0	0	0	0	0	2	1	1	0	0	0	0	0	44.27	111	0	0	0	0	0	10.7	80.1	8.3
17	0	51	2	1	1	1	0	0	0	1	0	0	0	2	3	3	0	0	0	0	0	17.37	69	1	0	0	0	0	20.7	77.3	1.7
18	0	50	2	0	0	0	0	0	0	0	0	0	0	1	2	3	1	0	0	0	0	36.93	131	1	0	0	1	0	10.6	82.6	6.1
19	0	54	2	0	1	1	0	0	0	0	0	0	0	2	2	3	1	0	0	0	0	48.75	138	1	0	0	0	0	9.2	82.4	5.6
20	1	60	2	0	0	0	0	0	0	0	0	0	1	1	1	1	2	0	0	0	0	41.58	147	0	0	0	0	0	12.6	75.1	10.3
21	1	59	2	0	0	0	0	0	0	0	0	0	0	2	1	1	1	0	0	0	0	41.31	144	0	0	0	0	0	8.9	75.7	14.6
22	0	66	2	0	0	0	0	0	0	0	0	0	0	1	1	1	0	0	0	0	0	39.26	144	0	0	0	0	0	9.6	81.1	8.1
23	1	47	2	0	0	0	0	0	0	0	0	0	0	1	1	1	2	0	0	0	0	40.69	147	0	0	0	0	0	8.3	79.6	11.4
24	1	44	2	0	0	0	0	0	0	0	0	0	0	1	1	1	1	0	0	0	0	18.08	86	0	0	0	0	0	10.6	78.1	9.9
25	0	54	2	0	1	1	0	0	0	0	0	0	0	1	1	1	2	0	0	0	0	40.44	88	0	0	0	0	0	9.2	82.4	5.6
26	1	46	2	1	1	1	0	0	0	0	0	0	0	2	2	3	2	0	0	0	0	45.74	149	1	0	0	0	0	21.1	78.1	0.8
27	1	29	1	0	0	0	0	1	0	0	0	0	0	2	2	3	2	0	0	0	0	40.31	132	0	0	0	0	0	10.2	81.1	8.3
28	1	55	2	0	0	0	0	0	1	0	0	0	0	1	1	1	0	0	0	0	0	36.52	141	0	0	0	0	0	18.5	75.3	4.4
29	1	59	2	0	0	0	0	0	0	1	0	0	0	2	3	2	2	0	0	0	0	38.5	155	0	0	0	0	1	15.2	71.1	12.3
30	0	22	1	0	1	1	0	0	0	1	0	0	0	2	3	1	0	0	0	0	0	29.16	110	0	0	0	0	1	9.2	82.4	5.6
31	1	61	2	0	1	1	0	0	0	0	0	0	0	1	1	1	0	0	0	0	0	30.62	125	0	0	0	0	0	12.6	80.5	5
32	1	43	2	0	0	0	0	0	0	0	0	0	0	2	1	1	2	0	0	0	1	40.71	129	0	0	0	0	0	10.2	71.9	16
33	1	63	2	0	0	0	0	0	0	0	0	0	0	2	1	2	1	0	0	0	0	37.76	137	0	0	0	0	0	7.3	73.5	18
34	1	19	1	0	1	1	0	0	0	0	0	0	0	1	1	1	0	0	1	0	0	41.37	140	0	0	0	0	0	10.7	79.4	8.9
35	1	83	2	0	1	1	1	0	0	0	0	0	1	1	1	1	1	0	0	0	0	33.81	141	0	0	0	0	0	12.5	77.4	9.6
36	1	69	2	0	0	0	1	0	1	0	0	0	0	2	3	2	2	0	0	0	0	43.94	161	0	0	0	1	0	14	76.5	8.3
37	1	45	2	0	0	0	0	0	0	0	0	0	0	1	1	1	0	0	0	0	0	46.82	146	0	0	0	0	0	10.7	76.1	13
38	1	48	2	0	0	0	0	0	0	0	0	0	0	1	1	1	2	0	0	0	0	42.36	131	0	0	0	0	0	9.7	74.1	15.7
39	1	33	1	0	0	0	0	0	0	0	0	0	0	1	3	1	1	0	0	0	0	46.57	127	0	0	0	0	0	10.2	81.1	8.3
40	0	32	1	0	1	1	0	0	0	1	0	0	0	2	2	2	2	1	1	0	1	45.02	121	0	0	0	0	0	9.8	83.3	5.8
41	1	53	2	0	0	0	1	0	0	0	0	0	0	1	3	2	0	0	1	0	0	41.35	158	0	0	0	0	0	10.7	76.1	8.3
42	1	50	2	0	1	1	0	0	0	0	0	0	0	2	1	2	2	0	1	0	0	39.09	144	0	0	0	0	0	3.3	81	14.4
43	1	70	2	1	1	1	0	0	0	0	0	1	0	2	3	3	2	0	0	0	0	20.15	76	0	0	0	0	0	2.2	92.2	4.6
44	0	52	2	0	1	1	0	0	0	0	0	0	0	1	3	1	2	0	0	0	0	44.23	138	0	0	0	0	0	10.8	82.9	5.4
45	0	55	2	0	0	0	1	0	0	1	0	0	0	2	1	3	2	0	0	0	0	40.68	128	0	0	0	0	0	11.7	71.1	16.6
46	0	28	1	0	0	0	0	0	0	0	0	0	0	2	3	3	1	0	0	0	0	40.85	112	0	0	0	0	0	10.7	78.1	10.8
47	0	40	1	0	1	1	0	0	0	0	0	0	0	2	2	2	2	0	0	0	0	48.25	131	0	0	0	0	0	16.8	71.2	11.8
48	1	46	2	0	0	0	0	0	0	0	0	0	0	1	1	2	1	0	1	0	0	46.81	157	0	0	0	0	0	10.7	76.1	12.3
49	0	53	2	0	1	1	0	0	0	0	0	0	0	1	1	3	2	0	0	0	0	36.33	76	0	0	0	0	0	8.3	83.1	7.8
50	1	65	2	0	1	1	0	0	0	1	0	0	0	2	1	3	0	0	0	0	0	28.13	108	0	0	0	0	0	8.5	81.1	9.8
51	0	59	2	0	0	0	1	0	0	0	0	0	0	1	1	1	0	0	0	0	0	39.67	144	0	0	0	0	0	17.3	66.8	14.7
52	1	69	2	1	1	1	1	0	1	0	0	1	0	2	3	3	1	0	0	0	0	20.15	63	0	0	0	0	0	8.3	78.1	7.8
53	0	53	2	0	0	0	0	0	0	0	0	0	0	1	3	3	0	0	0	0	0	35.08	128	0	0	0	0	0	16.3	69.2	15.7
54	0	59	2	0	1	1	1	0	0	0	0	1	0	2	1	2	2	0	0	0	0	47.65	146	0	0	0	0	0	9.1	82.3	8.3
55	0	50	2	1	1	1	0	0	0	1	0	0	0	2	3	3	2	0	0	0	0	31.76	104	1	0	0	0	0	26	61.8	12
56	0	77	2	0	0	0	0	0	0	0	0	0	0	2	1	1	2	0	0	0	1	38.92	111	0	0	0	0	0	6.7	78.9	13.8
57	0	74	2	0	0	0	0	0	0	0	0	0	0	1	1	1	2	0	0	0	0	29.79	127	0	0	0	0	0	10	78.5	7.4
58	1	60	2	0	0	0	0	0	0	0	0	0	0	1	1	1	1	0	0	0	0	37.52	161	0	0	0	0	0	10.7	76.1	8.3
59	1	49	2	0	0	0	0	0	0	0	0	0	0	1	3	2	0	0	0	0	0	42.37	127	0	0	0	0	0	22.7	61.8	14.5
60	0	50	2	0	0	0	0	0	0	0	0	0	0	2	2	1	0	1	0	1	0	39.98	92	0	0	0	0	0	14	71.2	13.1
61	1	64	2	1	1	1	0	0	0	1	0	0	0	2	1	3	0	0	0	0	0	26.22	91	0	0	0	0	0	8.6	86	6
62	0	37	1	0	0	0	0	0	0	0	0	0	0	1	1	1	0	0	0	0	0	38.81	125	0	0	0	0	0	10.4	71.8	17.4
63	1	47	2	0	0	0	0	1	1	0	0	0	0	1	1	1	1	0	0	0	0	38.77	161	0	0	0	1	0	13	67.8	16.2
64	0	67	2	0	1	1	0	0	0	1	0	0	1	2	2	3	2	0	0	0	0	26.64	77	0	1	0	0	1	9.2	81.4	8.3
65	0	59	2	0	0	0	0	1	0	0	0	0	0	1	1	1	1	0	0	0	0	39.58	131	0	0	0	0	0	19.2	62.8	17.3
66	1	18	1	0	1	1	0	0	0	0	0	0	0	1	3	2	1	0	0	0	0	31.32	99	0	0	0	0	0	6.7	78.9	13.8
67	1	46	2	0	1	1	0	0	0	0	0	0	0	2	3	3	1	0	0	0	0	35.01	121	0	0	0	1	0	10	78.5	7.4
68	0	53	2	1	1	1	0	0	0	1	0	0	0	2	3	3	1	0	0	0	0	35.85	105	0	1	0	0	0	2.8	83.2	11
69	1	54	2	0	0	0	0	0	0	0	0	0	0	2	1	1	2	0	0	0	0	25.72	80	0	0	0	0	1	16.8	70.9	11
70	0	27	1	0	0	0	0	0	0	0	0	0	0	2	2	3	1	0	0	0	0	35.71	97	0	0	0	0	0	16.3	72.9	10.8
71	1	51	2	0	0	0	1	0	0	0	0	0	0	2	2	2	2	0	0	0	0	37.85	131	0	0	0	1	0	16.2	74.1	9.6
72	1	42	2	1	1	1	0	0	0	0	0	0	0	2	3	3	2	0	0	0	0	25.01	102	1	0	1	1	1	9.8	76.8	12.2
73	1	43	2	0	0	0	0	0	0	0	0	0	0	2	1	1	2	0	0	0	0	41.29	153	0	0	0	0	0	14.5	72.1	13.1
74	1	39	1	0	0	0	0	0	1	0	0	0	0	2	3	3	1	0	0	0	0	39.67	89	0	0	0	1	0	13.8	75.9	9.7
75	0	63	2	0	0	0	1	0	0	0	0	0	0	2	1	1	1	0	0	0	0	48.76	140	0	0	0	0	0	10.7	79.4	8.2
76	1	58	2	0	0	0	0	0	0	0	0	0	0	2	1	1	2	0	0	0	0	42.01	136	0	0	0	1	0	14.7	66.8	17.6
77	1	50	2	0	0	0	0	1	0	0	0	0	0	1	1	1	0	0	0	0	0	32.22	93	0	0	0	0	0	12.1	67.5	15.9
78	1	31	1	0	0	0	0	0	0	0	0	0	0	1	1	1	0	0	0	0	0	36.53	91	0	0	0	0	0	16.4	66.4	15.6
79	1	56	2	0	0	0	0	0	0	0	0	0	0	2	3	1	1	0	0	0	0	43.73	160	0	0	0	0	0	15.1	69.8	13.6
80	1	76	2	0	0	0	0	0	0	0	0	0	0	2	1	1	1	0	0	0	0	42.38	125	0	0	0	0	0	12.4	74.8	13.6
81	0	64	2	0	0	0	1	0	0	0	0	0	0	2	3	1	1	0	0	0	0	52.18	141	0	0	0	0	0	14.4	65.8	18.6
82	0	54	2	0	0	0	0	0	0	1	0	0	0	1	3	3	0	0	0	0	0	32.65	123	1	0	0	1	0	14	75.7	7.4
83	0	58	2	0	0	0	0	0	0	0	0	0	0	2	3	3	1	0	0	0	0	20.17	87	0	0	0	1	1	10.7	79.4	8.2
84	1	61	2	1	0	1	0	1	0	0	0	0	0	2	3	3	2	0	1	0	0	39.33	131	0	0	0	0	0	14.4	65.8	18.6
85	0	56	2	0	1	1	0	0	0	0	0	0	0	1	2	3	0	0	0	0	0	24.27	91	1	0	0	1	1	9.4	74	16.5
86	0	23	1	0	0	0	0	0	0	0	0	0	0	1	3	3	0	0	1	0	0	43.9	137	0	0	0	0	0	14.4	65.8	18.6
87	0	33	1	0	1	1	0	0	0	0	0	0	0	1	1	1	0	0	0	0	0	27.31	105	0	0	0	0	1	8.3	78.1	7.8
88	1	31	1	0	1	1	0	0	0	0	0	0	0	2	1	1	0	0	0	0	0	46.93	154	0	0	0	0	0	26.2	60.5	13.6
89	1	70	2	0	0	0	0	0	0	0	0	0	0	2	3	1	0	0	0	0	0	28.75	122	0	0	0	0	0	16.8	72.9	9
90	1	63	2	0	0	0	0	0	0	0	0	0	0	2	2	1	1	0	0	0	0	38.52	143	0	0	0	1	0	12.4	70.8	16.6
91	1	53	2	0	0	0	0	0	0	0	0	0	0	2	3	2	1	0	0	0	0	27.08	82	0	0	0	1	1	15.2	69.1	14.3
92	0	47	2	1	1	1	0	0	0	0	0	0	0	2	1	1	1	0	0	0	0	30.63	116	0	0	0	0	0	22.2	69.5	4.3
93	0	22	1	0	1	1	0	0	0	0	0	0	0	1	1	1	0	0	0	0	0	31.63	111	0	0	0	0	0	31	61	6.5
94	0	18	1	0	1	1	0	0	0	0	0	0	0	2	3	2	1	0	0	0	0	35.08	52	0	0	0	0	0	12.7	82.4	2.2
95	0	47	2	0	0	0	0	0	0	0	0	0	0	2	3	2	1	0	0	0	0	39.09	120	0	0	0	0	0	14.1	67.8	17.6
96	0	60	2	1	1	1	0	1	0	0	0	0	0	2	3	3	2	0	1	0	0	40.11	116	0	0	0	0	0	31	61	6.5
97	0	63	2	1	1	1	0	0	0	1	0	0	1	2	2	2	1	0	0	0	0	32.99	119	0	0	0	0	0	5.8	86.2	6.1
98	1	23	1	1	1	1	0	0	0	0	0	0	0	2	3	2	1	0	0	0	0	52.89	159	0	1	1	1	1	8.6	86	6
99	0	42	2	0	1	1	0	0	0	0	0	0	0	2	3	1	1	0	0	0	0	28.85	87	1	0	0	0	1	4.7	78.8	15.2
100	0	33	1	0	1	1	0	1	0	1	0	0	0	1	1	1	0	0	0	0	0	30.62	101	0	0	0	0	0	9.4	74	16.5
101	1	51	2	0	0	0	0	0	0	0	0	0	0	2	1	1	1	0	0	0	0	45.29	147	0	0	0	0	0	10.7	79.4	8.2
102	1	57	2	0	1	1	0	0	0	0	0	0	0	2	3	2	1	0	0	0	0	45.51	157	0	0	0	0	0	10.7	79.4	8.2
103	1	73	2	0	1	1	0	0	0	1	0	0	0	1	2	3	0	0	0	0	1	34.54	124	1	0	0	1	0	6.1	84.5	9.1
104	1	60	2	1	1	1	0	0	0	1	0	0	1	2	3	3	1	0	0	0	0	30.32	109	1	0	0	0	0	9.9	60.3	26.2
105	1	48	2	0	0	0	0	0	0	0	0	0	0	1	1	1	1	0	0	0	0	39.3	140	0	0	0	0	0	14.4	65.8	18.6
106	1	61	2	0	0	0	0	0	0	1	0	0	0	2	3	3	0	0	0	0	0	29.01	100	0	0	0	1	1	16.3	76.2	6.9
107	1	53	2	0	1	1	0	0	1	0	0	0	0	2	3	3	1	0	0	0	0	31.01	94	0	0	0	0	0	9	80.4	10.3
108	1	21	1	0	1	1	0	0	0	0	0	0	0	1	1	1	2	0	0	0	0	34.17	80	0	0	0	0	0	14	75.7	8.4
109	1	51	2	0	0	0	0	0	0	0	0	0	0	1	1	1	2	0	0	0	0	40.09	158	0	0	0	0	0	20.3	61.8	16.7
110	0	55	2	0	0	0	0	0	0	0	0	0	0	1	1	1	0	0	0	0	0	42.33	147	0	0	0	0	0	10.6	82.6	5.8
111	0	39	1	0	0	0	0	0	0	0	0	0	0	1	1	1	2	0	0	0	0	46.8	92	0	0	0	0	0	16	68.9	14.9
112	1	45	2	1	1	1	0	0	0	0	0	0	0	2	2	2	1	0	0	0	0	33.1	105	0	0	0	1	0	15.1	79.9	3
113	0	25	1	1	1	1	0	1	0	0	0	0	0	2	3	3	1	0	1	0	0	29.61	121	0	0	0	1	1	31	61	6.5
114	0	42	2	0	1	1	0	0	0	0	0	0	0	1	2	3	0	0	1	0	0	23.43	57	0	0	0	1	0	5.8	79.1	14.9
115	0	56	2	0	0	0	0	0	0	0	0	0	0	1	1	1	0	0	0	0	0	26.45	93	0	0	0	1	0	15.9	65.1	17.3
116	0	53	2	0	1	1	0	0	0	0	0	0	0	1	1	1	2	0	1	0	0	29.2	104	0	0	0	1	0	25.2	60.5	13.6
117	0	63	2	1	0	1	0	1	0	0	0	0	0	2	3	3	0	0	1	0	0	35.67	139	0	0	0	0	0	16.8	72.9	9
118	0	57	2	0	1	1	0	0	0	0	0	0	0	2	3	2	2	0	0	0	1	43.51	149	0	0	0	0	0	16.8	72.9	9
119	1	42	2	0	1	1	0	0	0	1	0	0	0	1	3	3	0	0	0	0	0	30.97	107	0	0	0	0	0	9.4	74	16.5
120	0	74	2	0	1	1	0	0	0	1	0	0	1	1	3	3	0	0	0	0	1	22.98	108	0	1	0	1	0	10.7	79.4	8.2
121	1	76	2	0	0	0	0	0	0	0	0	0	0	1	1	1	2	0	0	0	0	32.13	134	0	0	0	0	0	17.3	65.8	16.5
122	1	64	2	0	1	1	0	1	0	0	0	0	0	2	3	3	2	0	0	0	0	27.45	107	0	0	0	1	0	6.1	84.5	9.1
123	1	43	2	0	0	0	0	0	0	0	0	0	0	1	1	1	0	0	0	0	0	27.32	84	0	0	0	0	0	11.8	83.6	4.6
124	0	46	2	0	1	1	0	0	0	0	0	0	0	2	3	3	1	0	0	0	0	26.67	84	0	0	0	1	1	11.8	83.6	4.6
125	1	60	2	0	0	0	1	0	0	0	0	0	0	1	1	1	1	0	0	0	0	42.2	135	0	0	0	0	0	15.1	69.8	14.3
126	0	47	2	0	0	0	0	0	0	0	0	0	0	1	1	1	2	0	0	0	0	26.48	84	0	0	0	0	1	17.3	65.8	13.7
127	1	59	2	0	0	0	0	0	0	0	0	0	0	2	1	1	2	0	0	0	0	47.09	132	0	0	0	0	0	11.3	69.4	17.9
128	1	56	2	0	1	1	0	0	0	0	0	0	0	2	2	2	1	0	0	0	0	45.01	152	0	0	0	0	0	3.3	81	14.4
129	1	36	1	1	1	1	0	0	0	1	0	0	0	1	1	1	1	0	0	0	0	32.5	108	0	0	0	1	1	5.8	86.2	6.1
130	0	54	2	0	0	0	0	0	0	0	0	0	0	2	3	2	1	0	0	0	0	27.82	108	0	0	0	0	1	12.3	70.1	17.7
131	1	63	2	0	1	1	0	0	0	0	0	0	0	2	2	3	2	0	0	0	1	38.3	126	0	0	0	0	0	7.7	84.5	7.5
132	1	57	2	0	0	0	0	0	1	0	0	0	0	2	1	1	0	0	0	0	0	38.6	145	0	0	0	0	0	13.3	70.8	15.8
133	1	44	2	0	1	1	0	1	0	0	0	0	0	2	3	3	2	0	0	0	0	26	87	1	0	0	1	0	2.9	89.5	6.3
134	1	26	1	0	0	0	0	0	0	0	0	0	0	1	1	1	0	0	0	0	0	38.67	135	0	0	0	0	0	14.3	68.1	16.7
135	0	62	2	0	1	1	0	0	0	0	0	0	0	2	3	3	1	0	0	0	0	24.43	110	1	0	0	0	1	20.8	70	8.8
136	1	64	2	0	1	1	0	0	0	0	0	0	0	1	1	1	2	0	0	0	0	41.69	141	1	0	0	0	0	18.3	65.8	13.7
137	1	25	1	0	1	1	0	0	0	0	0	0	0	2	3	2	0	0	0	0	0	42.61	119	1	0	0	0	0	6.1	84.5	9.1
138	1	48	2	0	0	0	0	0	0	0	0	0	0	1	1	1	0	0	0	0	0	34.55	134	0	0	0	0	0	12	77.4	9.7
139	0	68	2	0	0	0	0	0	0	0	0	0	0	1	1	1	0	0	0	0	0	36.88	142	0	0	0	0	0	11	79.2	9.6
140	1	58	2	0	0	0	0	0	0	1	0	0	0	2	1	1	1	0	0	0	0	31.88	118	0	0	0	1	1	12.3	74.3	13.4
141	0	55	2	0	0	0	0	0	0	0	0	1	0	2	3	2	0	0	0	0	0	22.62	87	0	0	0	1	1	14	74.9	11.4
142	0	45	2	0	0	0	0	0	0	0	0	0	0	2	2	1	2	0	0	0	0	34.56	121	0	0	0	0	0	13.5	76.7	9.4
143	0	47	2	1	1	1	0	0	0	1	0	0	0	2	1	2	1	0	0	0	1	46.86	124	0	1	0	1	0	4.9	74.1	21.3
144	1	58	2	0	0	0	0	0	0	0	0	0	0	1	1	1	1	0	0	0	0	46.96	163	0	0	0	0	0	14.1	73.5	12.4
145	0	62	2	0	0	0	0	0	0	0	0	0	0	1	1	2	0	0	0	0	0	21.33	85	0	0	0	1	1	9	80.1	10.2
146	1	43	2	0	0	0	0	0	0	0	0	0	0	1	2	1	0	0	0	0	0	46.63	146	0	0	0	0	0	10.7	76.4	12.4
147	1	41	2	0	1	1	0	0	0	0	0	0	0	1	3	3	1	0	0	0	0	25.11	117	0	0	0	1	1	11.8	83.6	4.6
148	0	62	2	0	0	0	0	0	0	0	0	0	0	1	1	1	2	0	0	0	0	39.08	106	0	0	0	0	0	11.5	77.5	10.6
149	1	45	2	0	0	0	0	0	0	0	0	0	0	1	1	1	2	0	0	0	0	34.89	119	0	0	0	0	0	12.1	77.1	10.4
150	0	56	2	0	0	0	1	0	0	0	0	0	0	1	1	1	0	0	0	0	1	41.33	141	0	0	0	0	0	13.7	74.4	11.6
151	0	56	2	0	1	1	1	0	0	0	0	0	0	2	3	3	0	0	0	0	0	31.4	93	1	0	0	0	1	3.3	81	14.4
152	1	50	2	1	1	1	1	0	0	0	1	0	0	2	3	2	1	0	0	0	0	28.96	104	1	0	0	0	0	12.3	84.3	1.7
153	0	40	1	0	0	0	0	0	0	0	0	0	0	2	3	1	0	0	0	0	0	27.11	83	0	0	0	1	1	11.1	78.4	10.4
154	0	28	1	0	1	1	0	0	0	1	0	0	0	1	3	3	0	0	0	0	0	25.19	64	1	0	0	0	1	11.8	62	24.3
155	1	69	2	0	0	0	0	0	0	0	0	0	0	2	3	1	0	0	0	0	0	40.03	159	0	0	0	0	0	10	79.4	9.4
156	0	72	2	0	1	1	0	1	0	0	0	1	1	2	3	3	1	0	0	0	0	25.93	94	0	0	0	1	1	23.2	62.5	13.6
157	1	32	1	0	1	1	0	0	0	0	0	0	0	2	3	3	0	0	1	0	0	37.06	137	0	0	0	0	0	16.8	72.9	9
158	1	23	1	0	1	1	0	0	0	0	0	0	0	1	1	1	0	0	1	0	0	48.71	143	0	0	0	0	0	11.8	62	24.3
159	0	55	2	0	0	0	0	0	0	0	0	0	1	2	3	2	2	0	0	0	0	38.05	131	0	0	0	0	1	47.1	36.2	15.6
160	0	64	2	0	0	0	0	0	0	1	0	0	0	1	3	1	0	0	1	0	0	34.55	122	0	0	0	0	0	13.3	75.2	10.9
161	1	55	2	0	0	0	0	1	0	1	0	0	0	1	1	1	1	0	1	0	0	35.26	111	0	0	0	0	0	9	80.4	10.3
162	0	56	2	0	1	1	0	0	0	0	0	0	0	1	3	2	2	0	0	0	0	35.98	98	0	0	0	0	0	14	75.7	8.4
163	1	59	2	0	0	0	0	0	0	0	0	0	0	1	3	1	0	0	0	0	0	39.75	154	0	0	0	1	0	13.4	77.4	8.5
164	1	45	2	1	0	1	0	0	0	0	0	0	0	2	3	3	0	0	1	0	0	27.23	76	0	0	0	1	1	30.4	62.6	5.2
165	1	28	1	1	1	1	0	1	0	0	0	0	0	2	3	3	0	0	1	0	0	43.45	147	0	0	0	0	0	28.5	62	4.5
166	1	50	2	0	1	1	1	0	0	0	0	0	0	2	3	2	1	0	1	0	0	36.01	141	0	0	0	0	0	4.8	71.4	22.3
167	1	43	2	0	0	0	1	0	0	0	1	0	0	1	1	1	0	0	0	0	0	27.55	109	0	0	0	0	0	10.7	78.3	10.9
168	0	32	1	0	0	0	0	0	0	0	0	0	0	2	2	3	1	0	0	0	0	38.93	58	0	0	0	0	0	17.2	72.5	10.1
169	1	68	2	1	1	1	0	0	0	0	0	0	0	2	3	3	2	0	0	0	0	30.07	69	1	0	0	1	1	5.8	86.2	6.1
170	0	60	2	0	1	1	0	0	0	0	0	0	0	1	3	2	0	0	0	0	0	40.43	148	0	0	0	0	0	11.8	62	24.3
171	1	49	2	0	1	1	0	0	0	0	0	0	0	2	3	3	2	0	0	0	0	34.54	141	0	0	0	0	0	2.9	89.5	6.3
172	1	65	2	1	1	1	1	0	0	0	0	0	0	1	2	3	1	0	0	0	0	33.09	144	1	0	0	0	0	18.6	71.6	2
173	1	63	2	0	0	0	0	0	0	0	0	0	0	1	3	1	0	0	0	0	0	41.33	143	0	1	0	1	1	6.4	58.6	29.9
174	0	61	2	1	1	1	0	0	0	0	0	0	1	2	3	2	1	0	0	0	0	30.59	94	0	0	0	0	0	31.9	62.6	2.9
175	0	53	2	0	1	1	1	0	0	0	0	0	0	1	1	1	1	0	0	0	0	37.87	127	0	0	0	0	0	18.3	65.8	13.7
176	0	56	2	0	0	0	0	0	0	0	0	0	0	2	1	2	0	0	0	0	0	42.09	146	0	0	0	0	0	11	77.7	10.4
177	1	60	2	0	1	1	0	0	0	0	0	0	0	2	3	3	2	0	0	0	0	35.9	122	0	0	0	0	0	20.8	70	8.8
178	1	46	2	1	1	1	0	0	0	0	0	0	0	2	3	2	1	0	0	0	0	28.76	118	0	0	0	0	0	4.1	69.1	20.2
179	1	33	1	0	1	1	0	1	0	0	0	0	0	1	3	3	0	0	0	0	0	26.66	121	1	0	0	1	1	29.1	65.8	3.8
180	1	65	2	1	1	1	1	1	0	0	0	0	1	1	3	3	0	0	0	0	0	26.74	118	0	0	0	0	1	8	82.8	6.3
181	0	45	2	1	1	1	0	0	0	0	0	0	1	2	3	3	0	0	0	0	0	26.56	79	1	0	0	0	1	6.3	83.6	7.1
182	0	55	2	0	1	1	0	0	0	0	0	0	0	2	1	1	2	0	0	0	0	39.9	132	0	0	0	0	0	26.7	62.8	4.3
183	1	41	2	0	1	1	0	0	0	0	0	0	0	1	1	1	2	0	0	0	0	28	81	0	0	0	0	0	12.2	75.1	10.6
184	1	68	2	1	1	1	0	0	0	0	0	1	1	2	3	2	1	0	0	0	0	30.34	141	0	1	0	0	0	9.1	80.2	7.9
185	1	54	2	0	1	1	0	0	0	1	0	0	0	2	3	3	2	0	0	0	0	27.72	117	0	0	0	0	0	12.4	75.4	9.5
186	1	48	2	1	0	1	0	1	1	0	0	0	0	2	3	3	2	0	0	0	0	27.22	109	0	0	0	0	1	10.7	76	9.5
187	1	68	2	0	1	1	1	0	0	0	0	0	0	1	1	1	0	0	1	0	0	40.22	137	0	0	0	0	0	16.8	71.2	10.8
188	1	55	2	0	0	0	0	0	0	0	0	0	0	1	1	1	2	0	0	0	0	38.39	121	0	0	0	1	0	13.4	77.4	8.5
189	1	24	1	1	1	1	0	0	0	0	0	0	0	1	3	2	0	0	0	0	0	26.75	124	0	0	0	0	0	6.3	83.6	7.1
190	1	68	2	0	0	0	0	0	0	0	0	0	0	1	1	1	0	0	1	0	0	33.77	149	0	0	0	0	0	12.4	79.3	8.2
191	1	27	1	0	0	0	0	0	0	0	0	0	0	1	1	1	2	0	1	0	0	44.22	135	0	0	0	0	0	9	80.4	10.3
192	1	28	1	0	0	0	0	1	0	1	0	0	0	2	3	2	2	0	0	0	0	22.12	115	0	0	0	0	0	11.1	73.3	15.5
193	1	51	2	0	1	1	0	0	0	1	0	0	0	2	3	3	2	0	1	0	0	20.23	104	0	0	0	0	1	13.4	77.4	8.5
194	0	47	2	0	0	0	0	0	0	0	0	0	0	1	1	1	0	0	0	0	0	29.3	109	0	0	0	0	0	9.7	76.2	13.9
195	0	26	1	0	0	0	0	0	0	0	0	0	0	1	1	1	1	0	1	0	0	35.93	78	0	0	0	1	1	7.7	80	11.9
196	1	53	2	0	0	0	0	0	0	0	0	0	0	1	1	1	2	0	1	0	1	37.96	140	0	0	0	0	0	9.7	74	15.9
197	1	17	1	0	0	0	0	0	0	0	0	0	0	1	1	1	0	0	0	0	0	38.63	143	0	0	0	0	0	8.7	78	12.9
198	0	63	2	0	0	0	0	0	0	0	0	0	0	1	1	1	2	0	0	0	0	40.74	122	0	0	0	0	0	9.3	75	14.9
199	1	43	2	0	0	0	0	0	0	0	0	0	0	2	2	2	1	0	0	0	0	36.51	118	0	0	0	0	0	8.5	74.2	13.6
200	1	41	2	0	0	0	0	0	0	0	0	0	0	1	1	1	1	0	0	0	0	40.72	149	0	0	0	0	0	9.7	74	15.9
201	1	73	2	0	0	0	0	0	0	0	0	0	0	2	3	1	0	0	0	0	0	27.95	125	0	0	1	0	0	9.1	73.3	17.4
202	1	32	1	0	0	0	0	0	0	0	0	0	1	2	3	1	0	0	0	0	0	43.49	157	0	0	0	0	0	14	67	13.3
203	0	35	1	0	1	1	0	0	0	1	0	0	0	2	3	3	1	0	0	0	0	34.09	139	1	0	0	0	0	4.6	74.2	21
204	0	59	2	0	0	0	0	0	0	0	0	0	0	2	1	1	2	0	0	0	0	39.77	132	1	0	0	0	0	10.7	77.3	10.9
205	1	40	1	1	1	1	0	0	0	1	0	0	1	1	3	2	2	0	0	0	0	44.07	164	0	0	0	0	0	14.4	78.8	5.7
206	1	39	1	0	0	0	0	0	0	0	0	0	0	1	3	1	2	0	0	0	0	45.56	211	0	0	0	0	0	17.2	70.5	10.1
207	1	77	2	0	0	0	0	0	0	0	0	0	0	1	3	1	0	0	1	0	0	41.1	149	0	0	0	0	0	8.7	73	17.9
208	1	46	2	0	1	1	0	0	0	0	0	0	0	1	1	1	1	0	0	0	0	43.65	152	0	0	0	0	0	10.2	82	7.7
209	1	25	1	1	1	1	0	0	0	0	0	0	0	1	1	1	1	0	0	0	0	46.21	147	0	0	0	0	0	6.7	88.5	4.7
210	1	69	2	0	1	1	0	0	0	0	0	0	0	1	1	1	2	0	0	1	0	28.54	110	0	0	0	0	0	7	80.4	12.6
211	1	28	1	1	1	1	0	0	0	0	0	0	1	2	3	2	0	0	0	0	0	35.76	90	0	0	0	0	0	16.2	75.4	7.8
212	0	23	1	1	0	1	0	0	0	0	0	0	1	1	3	2	0	0	0	0	0	37.55	97	1	0	0	0	0	10.8	74.3	14.9
213	1	37	1	0	1	1	0	0	0	0	0	0	0	1	1	1	0	0	0	1	0	39.97	146	0	0	0	0	0	6.4	80	12.6
214	1	31	1	0	0	0	0	0	0	0	0	0	0	1	1	1	1	0	0	0	0	48.87	149	0	0	0	0	0	13.3	76.6	9.9
215	0	63	2	0	0	0	0	0	0	0	0	0	0	1	1	1	2	0	0	0	0	37.46	121	0	0	0	0	0	9	80.4	10.3
216	1	50	2	0	1	1	0	0	0	1	0	0	0	2	3	3	2	0	0	0	0	30.69	126	1	0	0	0	0	14	75.7	8.4
217	0	55	2	0	0	0	0	0	0	0	0	0	0	1	2	1	0	0	0	0	0	44.94	146	0	0	0	0	0	8.7	73	17.9
218	1	21	1	0	1	1	0	0	0	0	0	0	0	1	2	1	0	0	0	0	0	43.29	160	0	0	0	0	0	10.2	82	7.7
219	1	41	2	0	1	1	0	1	0	0	0	0	0	1	2	1	1	0	0	0	0	31.01	148	0	0	0	1	1	11.5	66.6	18.3
220	1	71	2	0	1	1	1	0	0	0	1	0	0	2	2	2	2	0	0	0	0	41.26	117	0	0	0	0	0	10	68.1	18.5
221	0	50	2	0	0	0	0	0	0	0	0	0	0	1	2	1	1	0	0	0	0	39.11	123	0	0	0	0	0	10.2	81	8.7
222	1	57	2	0	1	1	0	0	0	1	0	0	1	2	2	2	2	0	0	0	0	41.45	167	1	0	0	0	0	12.2	75.1	10.6
223	0	69	2	0	1	1	1	0	0	0	0	0	0	2	1	1	0	0	0	0	0	41.9	124	0	0	0	0	0	16.8	71.2	10.8
224	0	66	2	0	0	0	0	0	0	0	0	0	0	1	2	1	0	0	0	0	0	40.54	127	0	0	0	0	0	9.2	81.1	9.1
225	1	69	2	0	0	0	0	0	0	0	0	1	0	1	2	1	0	0	0	0	0	37.71	117	0	0	0	1	0	10.2	82	7.7
226	1	45	2	0	0	0	0	0	0	0	0	0	0	2	1	3	1	1	0	1	0	40.25	160	0	0	0	0	0	5.4	80.3	12.8
227	1	49	2	1	1	1	0	0	0	0	0	0	0	1	2	1	0	0	0	0	0	18.11	96	0	0	0	1	1	6.7	90.5	2.7
228	0	51	2	0	1	1	1	0	0	0	0	0	0	1	2	1	0	0	0	0	0	31.33	141	0	0	0	0	0	13.4	77.4	8.5
229	0	64	2	0	1	1	0	0	0	1	0	0	1	1	3	2	1	0	0	0	0	29.19	74	1	0	0	0	0	22	67.4	10.4
230	1	34	1	0	1	1	0	0	0	0	0	0	0	2	3	2	2	0	0	0	0	37.45	126	0	0	0	0	0	13.6	72.3	10.1
231	1	30	1	0	1	1	0	0	0	0	0	0	0	1	3	1	1	0	0	0	0	46.03	161	0	0	0	0	0	6.8	79.5	12.5
232	1	68	2	0	1	1	0	0	0	0	0	0	0	1	1	1	2	0	0	0	0	37.17	148	1	0	0	0	0	6.4	80	12.6
233	1	52	2	0	0	0	0	0	0	0	0	0	0	1	1	1	2	0	0	0	0	36.72	124	0	0	0	0	0	13.1	76.5	10.4
234	1	31	1	1	1	1	0	0	0	0	0	0	0	2	2	2	1	0	0	0	0	41.19	156	0	0	0	0	0	14.5	75.9	9.2
235	1	34	1	0	0	0	0	0	0	0	0	0	0	1	1	1	0	0	1	0	0	41.38	141	0	0	0	0	0	15.9	75.2	8.7
236	0	41	2	0	0	0	0	0	0	0	0	0	0	1	1	1	2	0	0	0	0	32.01	112	0	0	0	0	0	9	80.4	10.3
237	1	62	2	0	1	1	1	0	0	0	0	1	0	2	3	2	2	0	0	0	0	37.16	144	0	0	0	0	0	10.6	82.6	5.8
238	1	22	1	0	0	0	0	0	0	0	0	0	0	1	1	1	0	0	0	0	0	39.7	163	0	0	0	0	0	16.3	76.2	6.9
239	0	30	1	1	1	1	0	0	0	1	0	0	0	2	3	2	1	0	0	0	0	32.56	100	1	0	0	0	0	9	80.4	10.3
240	0	43	2	0	0	0	0	1	0	0	0	0	0	1	2	1	0	0	0	0	0	38.63	127	0	0	0	0	0	14	76.5	9.4
241	1	33	1	0	1	1	0	0	0	0	0	0	1	2	3	3	1	0	0	0	0	40.23	133	0	0	0	0	0	9.3	77.3	13.4
242	1	45	2	1	1	1	0	0	0	1	0	0	0	2	1	2	2	0	0	0	0	35.89	141	1	0	0	0	0	22	63	6.1
243	0	63	2	0	0	0	0	0	0	0	0	0	0	1	1	1	1	0	0	0	0	42.21	141	0	0	0	0	0	14.5	75.9	9.2
244	0	53	2	0	0	0	0	0	0	1	0	0	1	2	2	2	2	0	0	0	0	45.21	138	1	0	0	0	0	16.3	76.2	6.9
245	1	60	2	1	1	1	1	0	1	0	0	1	1	2	3	3	0	0	0	0	0	37.83	128	0	1	0	1	1	12.03	77.89	7.12
246	0	31	1	1	1	1	0	1	0	0	0	0	0	2	3	3	1	0	0	0	0	27.52	90	0	0	0	1	1	11.3	82.8	2.9
247	0	58	2	0	0	0	0	0	0	0	0	0	0	1	1	1	1	0	0	0	1	43.4	137	0	0	0	0	0	9	80.4	10.3
248	1	37	1	1	1	1	0	1	0	0	0	0	0	2	2	3	2	0	0	0	0	37.7	150	1	0	0	1	1	17.2	74	8
249	1	62	2	0	1	1	0	1	0	1	0	0	0	2	3	3	1	0	0	0	0	26.49	77	1	0	0	0	0	13.6	72.3	10.1
250	0	54	2	0	0	0	0	0	0	0	0	0	0	1	3	3	0	0	0	0	1	32.65	123	1	0	0	1	1	14	75.7	8.4
251	0	71	2	0	1	1	0	0	0	0	0	0	0	2	3	3	2	0	0	0	0	34.83	108	0	1	0	1	1	26.1	38	28.3
252	0	38	1	0	1	1	0	0	0	0	0	0	0	2	2	3	2	0	0	0	0	29.12	94	0	1	0	0	0	8.2	86.8	3
253	1	30	1	1	1	1	0	0	0	0	0	0	0	2	2	3	1	0	0	0	0	25.48	95	1	0	0	1	1	5.6	83.8	7.8
254	1	68	2	1	1	1	0	0	0	1	0	0	1	2	3	2	2	0	0	0	0	35.38	150	0	0	0	0	0	12.6	77.2	7.6
255	1	42	2	0	0	0	1	0	0	0	0	0	0	1	1	1	0	0	0	0	0	39.49	138	0	0	0	0	0	9	80.3	10.7
256	0	33	1	1	1	1	0	0	0	0	0	0	0	1	3	3	0	0	0	0	0	30.46	90	0	0	0	0	1	14.4	83	3
257	1	55	2	0	0	0	0	0	0	0	0	0	1	2	3	3	2	0	0	0	0	37.22	112	0	0	0	0	0	10.6	82.6	5.8
258	0	66	2	1	1	1	0	0	0	0	0	0	1	2	2	2	2	0	0	0	1	29.55	125	0	0	0	0	1	10.6	87.6	5.8
259	0	57	2	0	1	1	0	0	0	1	0	0	1	2	3	2	1	0	1	0	0	33.77	118	0	0	0	0	0	14.5	78.3	6.8
260	0	51	2	1	1	1	0	0	0	0	0	0	1	2	1	1	2	0	1	0	0	34.21	121	0	0	0	0	0	16	81.2	2
261	1	30	1	1	1	1	0	1	0	0	0	0	0	2	2	3	1	0	1	0	0	39.76	110	1	0	0	0	0	8.4	84.3	6.5
262	0	65	2	0	0	0	1	0	0	0	0	0	0	2	1	1	2	0	1	0	0	36.48	115	1	0	0	0	0	14.1	76.7	8.4
263	1	63	2	0	1	1	0	0	0	1	0	0	0	2	3	3	1	0	1	0	1	23.39	64	0	0	0	0	1	9.3	69.3	21.3
264	0	50	2	1	1	1	1	0	0	1	0	0	0	2	1	3	2	1	0	1	0	41.07	131	1	0	0	0	0	22	63	6.1
265	0	56	2	0	0	0	0	0	0	0	0	0	0	1	1	1	1	0	0	0	0	25.96	110	0	0	0	0	0	14.5	75.9	9.2
266	1	70	2	1	1	1	0	0	0	1	0	0	0	2	2	1	2	1	1	1	0	28.43	122	0	0	0	1	0	7.1	86.2	3.9
267	0	38	1	1	0	1	0	0	0	0	0	0	0	2	3	2	0	0	0	0	0	38.23	136	0	0	0	0	0	7.6	86.2	4.6
268	0	52	2	0	0	0	0	0	0	0	0	0	0	1	2	1	0	0	0	0	0	40.87	135	0	0	0	0	0	16.4	74.2	8.7
269	0	27	1	0	0	0	0	0	0	0	0	0	0	1	1	1	0	0	0	0	0	39.98	132	0	0	0	0	0	9	80.4	10.3
270	1	63	2	1	1	1	1	1	0	0	0	0	1	2	3	3	2	1	0	0	0	21.76	92	1	0	0	1	1	14	75.7	8.4
271	0	31	1	0	1	1	0	0	0	0	0	0	0	2	3	3	1	0	0	0	0	31.78	65	1	0	0	0	0	9	80.3	10.7
272	1	52	2	0	0	0	0	0	0	0	0	0	0	1	1	1	0	0	0	0	0	34.44	143	0	0	0	0	0	10.4	80.6	8.8
273	1	53	2	1	1	1	0	0	0	0	0	0	0	2	3	3	2	0	0	0	0	18.32	98	0	0	0	1	1	14.1	76.7	8.4
274	0	48	2	0	1	1	0	0	0	0	0	0	0	2	3	2	1	0	0	0	0	37.69	124	0	0	0	0	0	15.1	79.9	3
275	0	59	2	1	1	1	0	0	0	0	0	0	0	1	3	1	0	0	0	0	0	30.94	114	1	0	0	1	1	7.1	86.2	3.9
276	1	84	2	1	1	1	0	0	0	0	0	0	0	1	3	2	1	0	0	0	0	26.23	103	0	0	0	1	0	14.4	83	3
277	1	37	1	0	1	1	0	0	0	0	0	0	0	1	1	1	0	0	0	0	0	39.04	157	1	0	0	0	0	26	61.8	12
278	1	66	2	0	1	1	0	0	0	0	0	0	0	2	3	3	1	0	0	0	0	21.92	102	1	0	1	1	1	6.7	78.9	13.8
279	0	49	2	0	0	0	0	0	0	1	0	0	0	1	2	1	0	0	0	0	0	46.81	136	0	0	0	0	0	16.3	76.2	6.9
280	1	20	1	0	0	0	0	0	0	0	0	0	0	1	3	1	1	0	0	0	0	40.09	136	0	0	0	0	0	9	80.4	10.3
281	0	49	2	0	0	0	0	0	0	0	0	0	0	1	2	1	0	0	0	0	0	38.99	125	0	0	0	0	0	14	75.7	8.4
282	1	45	2	0	1	1	0	0	0	1	0	0	0	1	3	2	0	0	0	0	1	44.82	153	0	0	0	0	0	9	80.3	10.7
283	0	68	2	0	0	0	0	0	0	1	0	0	0	1	3	2	1	0	0	0	0	35.76	118	0	0	0	1	0	10.3	81.6	8.1
284	0	59	2	0	1	1	1	0	0	0	0	0	0	1	2	2	1	0	0	0	0	40.18	129	0	0	0	0	0	14.1	76.7	8.4
285	1	41	2	0	0	0	0	0	0	0	0	0	0	2	2	2	1	0	0	0	0	38.69	148	1	0	0	1	0	12.5	77.6	9.2
286	0	26	1	1	1	1	0	0	0	0	0	0	0	1	2	2	0	0	0	0	0	36.77	117	0	0	0	0	0	16.4	74.2	8.7
287	0	73	2	1	0	1	0	0	0	0	1	0	0	2	3	3	2	0	0	0	0	32.69	102	0	0	0	0	1	9	80.4	10.3
288	0	14	1	0	0	0	0	0	0	0	0	0	0	1	3	3	0	0	0	0	0	37.32	87	0	0	0	1	0	9.4	80.1	9.8
289	0	25	1	1	1	1	0	0	0	0	0	0	0	2	3	3	1	0	0	0	0	40.41	120	1	0	0	1	0	16	81.2	2
290	0	42	2	0	0	0	0	0	0	1	0	0	0	1	1	1	0	0	0	0	0	42.78	142	0	0	0	0	0	16.2	74.2	9.6
291	0	31	1	0	1	1	0	0	0	1	0	0	0	2	3	3	1	0	0	0	0	22.78	73	1	0	0	0	1	9.5	74.8	13.2
292	0	19	1	1	1	1	0	0	0	0	0	0	0	1	2	3	1	0	0	0	0	30.77	102	1	0	0	1	1	8.4	84.3	6.5
293	1	50	2	1	1	1	1	0	0	0	1	0	0	2	2	2	1	0	0	0	0	48.1	173	1	0	0	0	0	12.3	84.3	1.7
294	1	19	1	1	1	1	0	0	0	1	0	0	0	2	3	3	1	0	0	0	0	33.08	78	0	0	0	1	0	7.1	86.2	3.9
295	1	57	2	0	0	0	1	0	0	0	0	0	0	1	2	1	0	0	0	0	0	27.86	73	0	0	0	1	1	12.3	78.6	9.1
296	1	48	2	0	0	0	0	0	0	1	0	0	0	1	3	1	0	0	0	0	0	40.57	142	0	0	0	0	0	12.5	77.4	9.6
297	0	57	2	0	0	0	0	0	0	1	0	0	1	1	2	1	2	0	0	0	0	42.23	109	0	0	0	0	0	8.7	73	17.9
298	1	58	2	1	1	1	0	0	0	1	0	0	1	2	3	2	2	0	0	0	0	37.24	124	1	0	0	0	0	3	88.3	7.5
299	0	54	2	0	1	1	0	0	0	0	0	0	1	2	2	2	1	0	0	0	0	32.04	88	1	0	0	0	0	12.1	85.7	1.4
300	1	59	2	0	0	0	0	0	0	1	0	0	1	1	2	1	0	0	0	0	0	37.24	121	0	0	0	0	0	10.2	82	7.7
301	0	68	2	0	1	1	0	0	0	1	0	0	1	2	3	2	2	1	0	0	1	38.94	118	0	0	0	0	0	16.2	61.9	21.9
302	0	61	2	0	1	1	1	1	0	0	0	0	0	1	3	1	0	0	0	0	0	29.75	91	0	0	0	0	0	16.2	72.4	10.8
303	1	49	2	0	0	0	0	1	0	0	0	0	0	1	3	3	0	0	0	0	0	24.72	74	0	0	0	1	0	10.4	75.5	14
304	1	52	2	0	1	1	0	1	0	1	0	0	0	2	2	3	2	0	0	0	0	30.73	118	0	0	0	0	0	9.7	74.1	15.7
305	1	65	2	0	1	1	0	0	0	1	0	0	1	2	3	2	0	0	0	0	0	36.04	150	0	0	0	0	0	13.6	72.3	10.1
306	0	30	1	0	0	0	0	0	0	0	0	0	0	2	2	2	1	0	0	0	0	41.86	130	0	0	0	0	0	11.2	71.2	16.9
307	1	56	2	0	1	1	0	0	0	1	0	0	1	2	3	2	2	0	0	0	0	40.46	152	1	0	0	0	0	9.7	74.1	15.7
308	1	50	2	0	1	1	1	0	0	1	0	0	0	2	3	2	1	0	0	0	0	35.23	145	0	0	0	0	0	16.2	61.9	21.9
309	1	72	2	0	0	0	1	0	0	1	0	0	0	1	3	1	0	0	0	0	0	31.63	125	0	0	0	0	0	16.2	72.4	10.8
310	0	49	2	0	0	0	0	0	0	0	0	0	0	1	1	1	0	0	0	0	0	41.9	141	0	0	0	0	0	10.1	74.3	15.4
311	1	51	2	0	1	1	0	0	0	0	0	0	0	2	3	3	2	0	0	0	0	31.47	147	0	0	0	0	0	13.6	72.3	10.1
312	0	58	2	0	1	1	0	0	0	0	0	0	1	2	3	1	2	0	0	0	0	33.59	116	0	0	0	0	0	16.2	72.4	10.8
313	0	23	1	1	1	1	0	0	0	0	0	0	0	2	3	3	1	0	0	0	0	41.81	109	1	0	0	0	0	10.8	74.3	14.9
314	1	26	1	0	0	0	0	0	0	0	0	0	0	1	1	1	2	0	0	0	0	43.21	142	0	0	0	0	0	10.2	71.9	16
315	0	39	1	0	1	1	0	0	0	1	0	0	1	2	3	2	1	0	0	0	0	34.88	90	0	0	0	0	0	7.3	73.5	18
316	1	47	2	0	1	1	0	0	0	1	0	0	1	1	2	3	2	0	0	0	0	37.38	140	0	0	0	0	0	14	76.5	8.3
317	1	52	2	1	1	1	0	0	1	1	0	0	0	1	2	1	1	0	0	0	0	45.89	154	0	0	0	0	0	10.7	76.1	13
318	0	68	2	0	0	0	0	0	0	0	0	0	0	2	2	3	2	0	0	0	0	33.32	90	0	0	0	0	0	9.7	74.1	15.7
319	1	38	1	0	0	0	1	0	0	0	0	0	0	2	3	2	0	0	0	0	1	34.32	129	0	0	0	0	0	12.3	79.1	8.3
320	0	73	2	0	0	0	0	0	0	0	0	0	0	1	1	1	2	0	0	0	1	40.23	137	0	0	0	0	0	12.7	77.1	9.2
321	1	52	2	1	1	1	0	0	0	0	0	0	0	2	3	3	2	0	0	0	0	27.69	111	0	0	0	0	0	11.7	71.1	16.6
322	0	65	2	0	0	0	0	0	0	0	0	0	0	1	1	1	0	0	0	0	0	48.02	145	0	0	0	0	0	10.2	82	11.7
323	0	27	1	1	1	1	0	0	0	0	0	0	0	2	3	3	1	0	0	0	1	24.51	97	0	0	0	0	0	10.4	75.5	14
324	0	51	2	0	0	0	0	0	0	0	0	0	0	1	1	1	0	0	0	0	0	43.9	135	0	0	0	0	0	11.2	71.2	16.9
325	0	67	2	0	0	0	0	0	0	0	0	0	1	1	2	1	0	0	0	0	0	28.65	119	0	0	0	0	0	16.2	72.4	10.8
326	1	57	2	0	1	1	0	0	0	1	0	0	1	1	2	2	0	0	0	0	0	38.37	150	0	0	0	0	0	10.1	74.3	15.4
327	1	43	2	0	0	0	0	0	0	0	0	0	0	2	2	3	2	0	1	0	0	38.22	162	0	1	0	0	0	10.2	71.9	16
328	0	23	1	0	0	0	0	0	0	0	0	0	0	1	3	3	1	0	0	0	0	33.87	84	1	0	1	1	0	9.7	74.1	15.7
329	0	36	1	1	0	1	0	0	0	0	0	0	0	2	1	1	0	0	0	0	1	36.67	118	1	0	0	0	0	12.3	79.1	8.3
330	1	52	2	1	1	1	0	0	1	0	0	1	0	2	2	3	0	0	0	0	0	27.56	117	1	0	0	1	0	12.7	77.1	9.2
331	0	56	2	0	0	0	0	0	0	0	0	0	0	2	2	2	1	1	0	0	0	32.21	100	0	0	0	0	0	10.2	82	7.7
332	0	33	1	0	0	0	0	0	0	1	0	0	0	2	3	3	1	0	0	0	0	36.98	105	0	0	0	0	0	10.4	75.5	14
333	1	60	2	1	0	1	0	0	0	1	0	0	0	2	2	2	2	0	0	0	0	39.27	136	0	0	0	0	0	11.2	71.2	16.9
334	0	36	1	0	0	0	0	0	0	0	0	0	1	2	3	2	1	0	0	0	0	33.63	103	0	0	0	0	0	16.2	72.4	10.8
335	1	35	1	0	0	0	0	0	0	1	0	0	0	1	3	2	0	0	0	1	0	42.32	148	0	0	0	1	0	10.1	74.3	15.4
336	1	65	2	1	0	1	0	1	0	1	0	0	0	1	3	2	2	0	0	0	0	33.65	86	0	0	0	0	0	10.2	71.9	16
337	0	33	1	0	0	0	0	0	0	1	0	0	0	2	2	2	2	0	0	0	1	36.71	116	0	0	0	0	0	9.7	74.1	15.7
338	0	47	2	0	0	0	0	0	0	0	0	0	0	1	1	1	1	0	0	0	1	41.72	138	0	0	0	0	0	12.5	78.1	9.3
339	0	36	1	0	0	0	0	0	0	0	0	0	0	2	3	3	1	0	0	0	0	23.64	78	0	1	0	0	0	12.7	76.8	10.2
340	1	66	2	0	1	1	1	0	0	1	1	0	0	2	3	3	1	0	0	0	0	32.37	131	0	0	0	0	0	25.6	40	32.8
341	1	38	1	0	1	1	0	0	0	1	0	0	0	1	3	3	2	0	0	0	0	32.55	130	0	1	0	0	0	13.4	77.4	8.5
342	0	51	2	0	1	1	0	0	0	0	0	0	0	2	1	1	2	0	0	0	1	44.02	112	0	0	0	0	0	22	67.4	10.4
343	1	25	1	1	1	1	0	0	0	1	0	0	0	2	3	2	1	0	0	0	0	37.39	117	1	0	1	0	0	13	83.8	1.6
344	0	47	2	0	0	0	0	0	0	0	0	0	0	2	3	2	0	0	0	0	0	43.06	95	0	0	0	0	0	8.7	75.1	15.7
345	1	71	2	0	1	1	0	1	0	1	0	0	1	1	3	3	2	0	0	0	1	31.49	118	0	0	0	0	0	12.3	79.1	8.3
346	1	35	1	1	1	1	0	0	0	0	0	0	0	2	3	3	2	0	0	0	0	32.53	110	1	0	1	0	0	12.7	77.1	9.2
347	1	61	2	0	0	0	0	0	0	1	0	0	1	2	3	2	1	0	0	0	0	37.81	115	0	0	0	0	0	9.7	74.1	15.7
348	0	30	1	0	0	0	0	0	0	0	0	0	1	1	2	1	2	1	0	0	0	32.83	98	0	0	0	0	0	12.1	79.1	8.6
349	1	59	2	0	0	0	1	0	0	0	1	1	1	1	3	2	1	0	0	0	0	37.19	132	0	0	0	0	0	12.7	77.3	9.7
350	0	42	2	0	1	1	0	0	0	0	0	0	0	1	1	2	0	0	0	0	0	37.77	97	0	0	0	0	0	10.7	79.4	8.9
351	0	38	1	0	0	0	0	0	0	0	0	0	0	2	3	1	1	0	0	0	1	41.09	130	0	0	0	0	0	10.3	75.4	14.1
352	0	29	1	0	0	0	0	0	0	0	0	0	0	2	2	1	1	0	0	0	0	36.79	114	0	0	0	0	0	7.8	81.3	10.8
353	0	38	1	1	1	1	1	0	0	1	0	1	1	2	3	2	0	0	0	0	0	36.76	122	0	0	0	0	0	14.4	81	3.3
354	1	54	2	0	1	1	0	1	0	1	0	0	1	1	3	3	2	0	0	0	0	33.88	134	0	0	0	0	0	12.5	77.4	9.6
355	0	65	2	0	0	0	1	0	0	0	0	0	1	2	1	2	0	0	0	0	1	38.3	128	0	0	0	0	0	10.1	81.6	8.1
356	1	58	2	0	1	1	0	0	0	1	0	1	0	1	3	2	2	0	0	0	0	29.6	93	0	0	0	0	0	12.5	77.6	9.2
357	1	62	2	0	0	0	1	0	1	0	0	0	0	1	3	1	0	0	0	0	0	42.43	131	0	0	0	0	0	9.1	80.3	10
358	0	36	1	0	1	1	0	0	0	0	0	0	0	2	3	2	2	0	0	0	0	38.98	129	0	0	0	0	0	16.2	74.2	9.6
359	0	38	1	0	0	0	0	0	0	1	0	0	0	2	2	2	2	0	0	0	0	35.19	72	0	0	0	0	0	12.1	78.4	9.3
360	1	44	2	0	0	0	0	0	0	1	0	1	0	2	3	3	0	0	0	0	0	33.36	119	0	0	0	0	0	12.2	78.1	9.7
361	0	54	2	0	0	0	0	0	0	0	0	0	0	2	2	2	2	0	0	0	0	34.73	111	0	0	0	0	0	8.7	73.9	17.4
362	1	42	2	1	0	1	0	0	0	0	0	0	0	2	2	1	1	0	0	0	0	37.29	139	0	0	0	0	0	10.2	82	7.7
363	0	49	2	0	0	0	0	1	0	0	0	0	0	2	3	3	1	0	0	0	0	41.6	103	0	0	0	0	0	10.4	75.5	14
364	0	84	2	0	0	0	1	1	0	0	1	0	0	2	3	2	2	0	0	0	0	36.5	94	0	0	0	0	0	11.2	71.2	16.9
365	1	23	1	0	0	0	0	0	0	0	0	0	0	1	1	1	0	0	0	0	0	44.63	159	0	0	0	0	0	10.1	81.5	8.3
366	0	59	2	0	0	0	0	0	0	1	0	0	0	2	3	2	2	0	0	0	0	41.83	124	0	0	0	0	0	12.5	77.6	9.2
367	1	60	2	0	1	1	0	0	0	0	0	0	1	2	1	1	2	0	0	0	0	36.8	162	0	0	0	0	0	9.4	80.1	9.8
368	0	67	2	1	1	1	1	1	1	0	1	1	0	2	3	3	1	0	0	0	0	27.93	103	1	0	0	0	0	16.2	74.2	9.6
369	0	39	1	0	0	0	0	0	0	0	0	0	1	2	2	1	2	0	0	0	1	36.96	124	0	0	0	0	0	12.3	78.6	9.1
370	1	24	1	0	0	0	0	0	0	0	0	0	1	1	2	1	1	0	0	0	0	40.23	93	0	0	0	0	0	12.5	77.4	9.6
371	0	58	2	1	1	1	1	0	0	1	0	1	1	2	3	3	1	0	0	0	1	29.24	78	0	0	0	0	0	8.7	73	17.9
372	0	52	2	0	1	1	0	0	0	1	0	0	0	2	3	2	2	0	0	0	1	37.66	100	0	0	0	0	0	10.2	82	7.7
373	0	56	2	0	1	1	1	0	0	0	0	0	1	1	2	3	2	0	0	0	0	41.75	127	0	0	0	0	0	10.4	75.5	14
374	0	29	1	1	1	1	0	0	0	0	0	0	1	2	2	3	1	0	0	0	0	36.91	100	0	0	0	1	0	11.2	71.2	16.9
375	0	49	2	0	0	0	0	0	0	1	1	0	1	2	1	2	2	0	0	0	0	36.03	88	0	0	0	0	0	10.3	81.6	8.1
376	0	66	2	0	0	0	0	0	0	1	0	0	0	1	1	1	0	0	0	0	0	35.95	124	0	0	0	0	0	11.5	78.6	9.5
377	1	59	2	0	0	0	0	0	0	0	0	0	1	1	3	1	0	0	0	0	0	34.14	116	0	0	0	0	0	9.7	79.1	10.8
378	0	43	2	0	0	0	0	0	0	1	0	0	0	2	2	2	1	0	0	0	0	37.62	111	0	0	0	0	0	14.8	75.6	9.6
